# Supplementary material for: The Role of Sch9 and the V-ATPase in the Adaptation Response to Acetic Acid and the Consequences for Growth and Chronological Lifespan
Source: Microorganisms. 2021 Sep 3;9(9):1871. doi: 10.3390/microorganisms9091871 (PMC8472237; doi:10.3390/microorganisms9091871)
Supplement: Supplementary file 1 [file microorganisms-09-01871-s001.zip]

Archive with 1 entries (1 files):
- microorganisms-1332042-supplementary.pdf
